# Supplementary material for: Acetylation of histone H3K27 signals the transcriptional elongation for estrogen receptor alpha
Source: Commun Biol. 2020 Apr 7;3:165. doi: 10.1038/s42003-020-0898-0 (PMC7138820; doi:10.1038/s42003-020-0898-0)
Supplement: Supplementary file 4 — Supplementary Data 2 [file 42003_2020_898_MOESM4_ESM.xlsx]

## Sheet: RT-qPCR
Fig.1d
	AFF4		ESR1		GREB1		MYC		XBP1		CCND1
	siCtrl	siAFF4	siCtrl	siAFF4	siCtrl	siAFF4	siCtrl	siAFF4	siCtrl	siAFF4	siCtrl	siAFF4
	0.994427	0.0644197	1.0008	0.728699	1.02777	0.623935	0.888122	0.122325	0.902703	0.197065	1.01844	0.906196
	1.00866	0.0639838	1.00175	0.666298	0.984461	0.592317	1.03332	0.0988457	1.05649	0.248454	0.960525	0.925841
	0.996917	0.0618581	0.997449	0.671555	0.98777	0.604063	1.07856	0.0992676	1.04081	0.223348	1.02103	0.868952
		3.07957e-09		0.000100144		1.92775e-05		0.000103502		0.000108728		0.0182231
Fig.1e
	AFF4		ESR1		GREB1		MYC		XBP1		CCND1
	siCtrl	siAFF4	siCtrl	siAFF4	siCtrl	siAFF4	siCtrl	siAFF4	siCtrl	siAFF4	siCtrl	siAFF4
	0.967207	0.055357	0.987872	0.374191	0.944699	0.50641	0.988505	0.529587	0.987322	0.6356	1.01233	0.852249
	1.03565	0.0548662	1.01885	0.352754	1.05744	0.538072	1.01292	0.592502	1.03852	0.602875	1.0293	0.861159
	0.997144	0.051487	0.993278	0.327284	0.997856	0.373079	0.998575	0.553517	0.974157	0.609842	0.958363	0.85998
		1.15839e-06		2.55419e-06		0.00093131		2.32688e-05		6.34365e-05		0.00274131
Fig. S1
		Relative to sictrl E2-
		siCtrl, E2-	siCtrl, E2+	siAFF4-1, E2-	siAFF4-1, E2+	siAFF4-2, E2-	siAFF4-2, E2+
	AFF4
		0.987863	0.731681	0.143173	0.110251	0.248685	0.194598
		1.01713	0.700931	0.151661	0.115685	0.226756	0.188425
		0.995008	0.685262	0.14897	0.11828	0.263965	0.191644
	P value
				8.00119e-08		7.00264e-07
					1.79385e-06		3.04821e-06
	ESR1
	normalized to actb	1.01606	0.569461	0.604449	0.198845	0.545537	0.188176
		0.995303	0.511623	0.587212	0.200315	0.588025	0.185562
		0.988633	0.546717	0.663666	0.196699	0.546962	0.191102
	P value
				0.000100567		1.09327e-05
					3.40463e-05		3.05796e-05
	pS2
	normalized to actb	1.03187	4.54299	0.60547	0.95547	0.321433	0.893304
		1.01042	4.57895	0.613543	0.981508	0.386544	0.840542
		0.95772	4.70196	0.535626	1.07672	0.328889	0.81745
				0.00023323		2.66317e-05
					4.7961e-07		2.39091e-07
	XBP1
	normalized to actb	0.918557	1.51864	0.645882	0.645727	0.688922	1.27691
		1.01933	1.57618	0.717658	1.24164	0.732212	1.19007
		1.06211	1.55268	0.782451	1.19931	0.686486	1.04381
	P value
				0.00800739		0.00273096
					0.0540957		0.00565395
