# Supplementary material for: Acetylation of histone H3K27 signals the transcriptional elongation for estrogen receptor alpha
Source: Commun Biol. 2020 Apr 7;3:165. doi: 10.1038/s42003-020-0898-0 (PMC7138820; doi:10.1038/s42003-020-0898-0)
Supplement: Supplementary file 5 — Supplementary Data 3 [file 42003_2020_898_MOESM5_ESM.xlsx]

## Sheet: ChIP
Fig. 2a
ESR1-TSS region							Intergenic region
Volume	7ul						Volume	7ul
	MCF7							MCF7
INPUT	240.52						INPUT	2387.85
	284.98							2978.57
	246.216							2255.64
mean	257.239						mean	2540.69
Sd	24.1926						Sd	417.701
mean*8.57	2204.54						mean*8.57	21773.7
FOR -CYCLIN T1	2021.12						FOR CYCLIN T1	19962.2
	IgG	AFF4	H3K27ac	Cyclin T1	Pol II			IgG	AFF4	H3K27ac	Cyclin T1	Pol II
	1.59037	8.99452	29.2033	11.1788	61.4918			1.54231	30.6825	54.98	8.21068	55.1757
	1.84371	9.50899	29.9448	5.85211	58.4061			2.2252	21.1765	27.423	19.7652	40.5195
	2.96708	8.65582	39.3936	10.3201	62.1695			1.49332	25.3331	40.7684	4.50761	41.3124
% of Input	0.000721409	0.00408001	0.0132469	0.00553099	0.0278933		% of Input	0.000699607	0.0139179	0.0249395	0.00406243	0.0250282
	0.000836328	0.00431338	0.0135833	0.00289547	0.0264936			0.00100937	0.00960588	0.0124394	0.00977933	0.0183801
	0.0013459	0.00392637	0.0178693	0.00510613	0.0282007			0.000677385	0.0114914	0.018493	0.00223025	0.0187397
*100	0.0721409	0.408001	1.32469	0.553099	2.78933		*100	0.0699607	1.39179	2.49395	0.406243	2.50282
	0.0836328	0.431338	1.35833	0.289547	2.64936			0.100937	0.960588	1.24394	0.977933	1.83801
	0.13459	0.392637	1.78693	0.510613	2.82007			0.0677385	1.14914	1.8493	0.223025	1.87397
Fig. 5e
ESR1-TSS region								intergenic region
Volume	10ul							Volume	10ul
INPUT	298.429							INPUT	4068.62
	302.298								4466.53
	307.605								4288.59
mean	302.777							mean	4274.58
Sd	4.60675							Sd	199.325
mean*6	1816.66							mean*6	25647.5
	MCF7								MCF7
	IgG	AP-2	AFF4	H3K27ac	Cyclin T1	Pol II			IgG	AP-2	AFF4	H3K27ac	Cyclin T1	Pol II
	1.69505	6.79617	8.58732	41.4991	4.64151	45.386			9.03046	11.0344	13.2785	47.4379	17.7875	22.8517
	0	8.8878	6.47952	40.2821	7.0563	55.6205			2.66179	11.0133	3.55918	31.7743	19.0882	15.1558
	2.32245	8.37146	6.23807	43.281	3.26265	57.959			7.11787	7.49457	19.0328	28.6307	30.7053	7.33727
% of Input	0.0065894	0.0264197	0.0333827	0.161325	0.0180436	0.176435		% of Input	0.0351054	0.0428957	0.0516194	0.184412	0.0691479	0.0888348
	0	0.0345508	0.0251887	0.156594	0.027431	0.216221			0.0103475	0.0428135	0.0138361	0.123521	0.0742043	0.0589171
	0.00902839	0.0325435	0.0242501	0.168252	0.0126834	0.225312			0.0276703	0.0291347	0.0739888	0.1113	0.119365	0.0285232
*100	0.0933055	0.374102	0.472697	2.28436	0.255496	2.49831		*100	0.0352099	0.0430235	0.0517732	0.184961	0.0693539	0.0890994
	0	0.489237	0.356671	2.21736	0.388421	3.06168			0.0103784	0.042941	0.0138773	0.123889	0.0744253	0.0590926
	0.127842	0.460815	0.34338	2.38244	0.179596	3.19041			0.0277527	0.0292215	0.0742092	0.111632	0.11972	0.0286082
Fig. 6d
Volume	10ul	10ul
	MCF7-mock	MCF7-AFF4 Knockout
INPUT	1268.37	2376.51
	1256.13	2358.28
	1251.72	2194.96
mean	1258.74	2309.92
sd	8.62871	99.9695
mean*6	7552.43	13859.5
	MCF7-mock							MCF7-AFF4 Knockout
	IgG	AP-2	AFF4	H3K27ac	Cyclin T1	Pol II		IgG	AP-2	AFF4	H3K27ac	Cyclin T1	Pol II
	0	2.10271	4.13358	25.2771	3.93628	117.644		0.623491	6.94444	4.14715	43.795	2.25532	45.3162
	0	1.98229	3.56809	26.1509	4.6013	87.0654		0.541164	6.07062	1.59006	43.6092	3.01055	45.0263
	0	1.26932	3.44701	21.4745	5.29032	52.7322		0.80862	3.90605	1.85792	62.7873	6.65541	36.5061
% of Input	0	0.00817414	0.016069	0.0982634	0.0153021	0.457333		4.49865e-05	0.00050106	0.000299228	0.00315993	0.000162727	0.00326969
	0	0.00770602	0.0138708	0.10166	0.0178873	0.338461		3.90464e-05	0.000438011	0.000114727	0.00314652	0.000217219	0.00324877
	0	0.00493441	0.0134	0.0834809	0.0205658	0.204993		5.83441e-05	0.000281832	0.000134054	0.00453027	0.000480206	0.00263401
*100	0	0.817414	1.6069	9.82634	1.53021	45.7333		0.00449865	0.050106	0.0299228	0.315993	0.0162727	0.326969
	0	0.770602	1.38708	10.166	1.78873	33.8461		0.00390464	0.0438011	0.0114727	0.314652	0.0217219	0.324877
	0	0.493441	1.34	8.34809	2.05658	20.4993		0.00583441	0.0281832	0.0134054	0.453027	0.0480206	0.263401
