# Supplementary material for: Acetylation of histone H3K27 signals the transcriptional elongation for estrogen receptor alpha
Source: Commun Biol. 2020 Apr 7;3:165. doi: 10.1038/s42003-020-0898-0 (PMC7138820; doi:10.1038/s42003-020-0898-0)
Supplement: Supplementary file 6 — Supplementary Data 4 [file 42003_2020_898_MOESM6_ESM.xlsx]

## Sheet: growth data
Fig. 6b
Ajusted Luc value		Mock	AFF4 KO#1	AFF4 KO#2	AFF4 KO#3
		1.02574e+06	806557	783286	625445
		1.0376e+06	807723	769195	630163
		1.05461e+06	808219	781943	645685
		1.04761e+06	797530	755913	632463
		1.05507e+06	827711	732546	597554
	MEAN	1.04412e+06	809548	764577	626262
	std	12473.4	11049.7	21059.3	17718.3
Figure		Mock	AFF4 KO#1	AFF4 KO#2	AFF4 KO#3
	Mean	1.04412e+06	809548	764577	626262
	std	12473.4	11049.7	21059.3	17718.3
Fig. 6c
Ajusted Luc value		Mock	AFF4 KO#1	AFF4 KO#2	AFF4 KO#3
		278936	94869.4	153535	134727
		279147	98064.2	154489	141130
		277004	99708.1	158642	143222
		291761	101784	174472	151411
		315655	108076	192029	165105
	MEAN	288501	100500	166633	147119
	std	16272.2	4932.05	16502.2	11688.9
Figure		Mock	AFF4 KO#1	AFF4 KO#2	AFF4 KO#3
	Mean	288501	100500	166633	147119
	std	16272.2	4932.05	16502.2	11688.9
Fig. S5b
Ajusted Luc value		Mock	AFF4 KO#1	AFF4 KO#2	AFF4 KO#3
		698237	281572	260864	409051
		710164	287443	253192	440461
		697520	291912	253990	417272
		677221	290309	271612	440381
	MEAN	695786	287809	259915	426791
	std	13667.5	4550.44	8524.76	16092
Figure		Mock	AFF4 KO#1	AFF4 KO#2	AFF4 KO#3
	Mean	695786	287809	259915	426791
	std	13667.5	4550.44	8524.76	16092
Fig. S5c
Ajusted Luc value		Mock	AFF4 KO#1	AFF4 KO#2	AFF4 KO#3
		306244	162711	149539	200698
		308312	151215	156122	218607
		289969	162903	156078	208825
		297092	167783	156343	230629
	MEAN	300404	161153	154520	214690
	std	8495.11	7028.75	3323.17	12904.4
Figure		Mock	AFF4 KO#1	AFF4 KO#2	AFF4 KO#3
	mean	300404	161153	154520	214690
	std	8495.11	7028.75	3323.17	12904.4
